# Supplementary material for: Evaluation of Pharmacokinetic Feasibility of Febuxostat/L-pyroglutamic Acid Cocrystals in Rats and Mice
Source: Pharmaceutics. 2023 Aug 21;15(8):2167. doi: 10.3390/pharmaceutics15082167 (PMC10459842; doi:10.3390/pharmaceutics15082167)
Supplement: Supplementary file 1 [file pharmaceutics-15-02167-s001.zip]

Archive with 1 entries (1 files):
- pharmaceutics-2551318-supplementary.pdf
